# Supplementary material for: Genome-wide association studies reveal novel QTLs for agronomic traits in soybean
Source: Front Plant Sci. 2024 May 14;15:1375646. doi: 10.3389/fpls.2024.1375646 (PMC11132100; doi:10.3389/fpls.2024.1375646)
Supplement: Supplementary file 1 [file Table_1.xls]

## Sheet: Supplementary table 1
Table S1 Statistics of grain number per plant (GNpP), 100 grain weight (HGW), and pod number per plant (PNpP) for the 156 soybean landraces
Traits	Mean±SD	Range	FG	FG×E	H2
GNpP	112.9±20.1	41-307	0.865	0.199	0.838
HGW	19.2±0.7	6.8-28.2	1.365	0.865	0.891
PNpP	46.6±4.4	18-128	0.199	1.365	0.544
Note: FG and FG×E represent the F value for genotypic, and genotype×environment interaction, respectively. According to the data, broad-sense heritability has a significant impact of 83.8% on the grain number per plant in soybean. This means that different genotypes of soybean varieties have a significant influence on the grain number per plant, while the role of environmental factors is relative…

## Sheet: Supplementary table 2
Table S2. A total of 13 colocalization regions were detected by MLM model
coQTLs	Chr.	RegionStart	RegionEnd	Traits	QTLs
mcoQTL-1	2	9660306	10085236	PNpP; GNpP	qmPNpP-1; qmGNpP-1
mcoQTL-2	2	37825933	38025933	PNpP; GNpP	mmPNpP-2; mmGNpP-2
mcoQTL-3	2	40796516	41039131	PNpP; GNpP	qmPNpP-4; qmGNpP-2
mcoQTL-4	5	1002941	1499278	PNpP; GNpP	qmPNpP-5; qmGNpP-3
mcoQTL-5	5	27827585	29020488	PNpP; GNpP	qmPNpP-6; qmGNpP-4
mcoQTL-6	6	14189027	14477720	HGW;PNpP; GNpP	mmHGW-4;qmPNpP-7; qmGNpP-5
mcoQTL-7	9	49466240	49931336	PNpP; GNpP	qmPNpP-10; mmGNpP-4
mcoQTL-8	10	7005294	7205294	PNpP; GNpP	mmPNpP-4; mmGNpP-5
mcoQTL-9	15	3756660	3956660	PNpP; GNpP	mmPNpP-9; mmGNpP-6
mcoQTL-10	16	8943896	9143896	PNpP; GNpP	mmPNpP-10; mmGNpP-7
mcoQTL-11	18	34984801	35184801	PNpP; GNpP	mmPNpP-11; mmGNpP-8
mcoQTL-12	20	4058337	4258337	PNpP; GNpP	mmPNpP-12; mmGNpP-9
mcoQTL-13	20	4390139	4590139	PNpP; GNpP	mmPNpP-13; mmGNpP-10
Note: GNpP: grain number per plant; HGW: 100 grain weight; PNpP: pod number per plant. Using the MLM model in the whole genome analysis software Tassel, we identified 13 co-located loci. Each locus corresponds to 2-3 quantitative trait loci (QTLs) related to yield. Among these 13 loci, one is located on chromosome 6 and is associated with three traits: GNpP, HGW, and PNpP. Additionally, the other…

## Sheet: Supplementary table 3. GLM-GNpP
Traits	QTLs	Chr	RegionStart	RegionEnd	n_sites	Pos
GNpP	mgGNpP-1	1	2292452	2492452	1	2392452
GNpP	mgGNpP-2	1	2574798	2774798	1	2674798
GNpP	qgGNpP-1	1	38639388	39385971	8	38739388; 38753961; 38760051; 38812939; 38922984; 39020213; 39167506; 39285971
GNpP	qgGNpP-2	1	39554594	40081220	7	39654594; 39659751; 39674471; 39762266; 39922340; 39974566; 39981220
GNpP	qgGNpP-3	1	53288497	53515436	3	53388497; 53414049; 53415436
GNpP	qgGNpP-4	1	54347830	54588457	7	54447830; 54459290; 54465230; 54474196; 54476004; 54484657; 54488457
GNpP	mgGNpP-3	1	56044625	56244625	1	56144625
GNpP	mgGNpP-4	2	6498820	6698820	1	6598820
GNpP	qgGNpP-5	2	9660306	10177372	7	9760306; 9780789; 9813620; 9828426; 9967814; 9985236; 10077372
GNpP	mgGNpP-5	2	10255878	10455878	1	10355878
GNpP	qgGNpP-6	2	10820223	11470766	10	10920223; 10982063; 11051994; 11094234; 11134697; 11160017; 11251542; 11259851; 11357438; 11370766
GNpP	qgGNpP-7	2	11592030	11832363	3	11692030; 11704743; 11732363
GNpP	qgGNpP-8	2	15667182	19839301	128	15767182; 15772951; 15783260; 15790704; 15793860; 15812943; 15849041; 15855998; 15859856; 15885358; 15889138; 15896737; 15904149; 15955153; 15969158; 15978134; 16042097; 16063407; 16066147; 16159406; 16184903; 16210884; 16230274; 16311433; 16388759; 16414762; 16417983; 16494600; 16532261; 16540016; 16546898; 16557331; 16560347; 16584271; 16635535; 16662475; 16720369; 16725290; 16739119; 16762163;…
GNpP	qgGNpP-9	2	19915760	20121146	2	20015760; 20021146
GNpP	qgGNpP-10	2	20139035	25824630	139	20239035; 20370124; 20388766; 20569061; 20589593; 20610460; 20636070; 20659525; 20667076; 20703434; 20799266; 20832888; 20882242; 20885543; 20890859; 20953336; 20971031; 21004146; 21108318; 21137394; 21169635; 21221558; 21295438; 21301828; 21363152; 21465098; 21492969; 21502994; 21528039; 21589182; 21636856; 21639448; 21678242; 21714496; 21792423; 21817472; 21891235; 21986482; 21992064; 21993996;…
GNpP	qgGNpP-11	2	37825933	38214749	2	37925933; 38114749
GNpP	qgGNpP-12	2	38251865	38605174	2	38351865; 38505174
GNpP	qgGNpP-13	2	38658984	39235574	8	38758984; 38843388; 38878494; 39022241; 39080951; 39084751; 39125991; 39135574
GNpP	qgGNpP-14	2	39235744	39775930	12	39335744; 39342249; 39351374; 39371758; 39374801; 39395122; 39399525; 39464919; 39468382; 39507465; 39524533; 39675930
GNpP	mgGNpP-6	2	39791963	39991963	1	39891963
GNpP	mgGNpP-7	2	40014918	40214918	1	40114918
GNpP	qgGNpP-15	2	40796516	41039131	3	40896516; 40916058; 40939131
GNpP	mgGNpP-8	2	43703342	43903342	1	43803342
GNpP	mgGNpP-9	2	46433951	46633951	1	46533951
GNpP	qgGNpP-16	2	48238825	48447306	3	48338825; 48343507; 48347306
GNpP	mgGNpP-10	3	33177553	33377553	1	33277553
GNpP	qgGNpP-17	3	35538015	35954897	4	35638015; 35677489; 35797580; 35854897
GNpP	qgGNpP-18	3	35964105	36205105	3	36064105; 36067392; 36105105
GNpP	mgGNpP-11	3	36246949	36446949	1	36346949
GNpP	qgGNpP-19	4	9007333	9366307	3	9107333; 9196273; 9266307
GNpP	mgGNpP-12	4	12246441	12446441	1	12346441
GNpP	mgGNpP-13	4	12471371	12671371	1	12571371
GNpP	mgGNpP-14	4	14223854	14423854	1	14323854
GNpP	mgGNpP-15	4	18231313	18431313	1	18331313
GNpP	qgGNpP-20	4	18691994	18973366	4	18791994; 18830880; 18849793; 18873366
GNpP	qgGNpP-21	4	19229634	19818394	6	19329634; 19394164; 19463022; 19491914; 19636281; 19718394
GNpP	qgGNpP-22	4	19823711	20474529	10	19923711; 19931249; 19998106; 20092536; 20097074; 20121859; 20147957; 20222226; 20230892; 20374529
GNpP	qgGNpP-23	4	21315214	21772422	4	21415214; 21557149; 21609754; 21672422
GNpP	qgGNpP-24	4	22218013	23654662	18	22318013; 22453593; 22653088; 22718651; 22791060; 22861721; 22895843; 22954586; 22973109; 23059485; 23066376; 23145634; 23213043; 23296593; 23307276; 23378234; 23437808; 23554662
GNpP	qgGNpP-25	4	23661867	24444561	9	23761867; 23855773; 23898918; 23913715; 23942969; 24006257; 24024453; 24205196; 24344561
GNpP	qgGNpP-26	4	24665142	25928831	15	24765142; 24781716; 24804744; 24963328; 25143840; 25305486; 25341795; 25423137; 25532284; 25593732; 25758192; 25766990; 25781111; 25810325; 25828831
GNpP	qgGNpP-27	4	25973318	26219766	3	26073318; 26108722; 26119766
GNpP	qgGNpP-28	4	26260991	26777085	5	26360991; 26458514; 26541151; 26621099; 26677085
GNpP	qgGNpP-29	4	26780168	27031662	3	26880168; 26918706; 26931662
GNpP	mgGNpP-16	4	27206498	27406498	1	27306498
GNpP	qgGNpP-30	4	27500424	28255670	8	27600424; 27654014; 27705544; 27821044; 27921350; 27968802; 27974562; 28155670
GNpP	qgGNpP-31	4	28335528	28548038	2	28435528; 28448038
GNpP	qgGNpP-32	4	28573354	29767403	18	28673354; 28748684; 28824623; 28888382; 29001840; 29022669; 29097044; 29097831; 29138847; 29168264; 29237368; 29276280; 29344954; 29440410; 29509925; 29540042; 29639722; 29667403
GNpP	qgGNpP-33	4	29831610	30315782	3	29931610; 30058266; 30215782
GNpP	qgGNpP-34	4	30412764	31332133	7	30512764; 30619005; 30729239; 30857534; 30999316; 31032770; 31232133
GNpP	mgGNpP-17	4	31338962	31538962	1	31438962
GNpP	mgGNpP-18	4	31607514	31807514	1	31707514
GNpP	mgGNpP-19	4	32041989	32241989	1	32141989
GNpP	qgGNpP-35	4	32324512	32763781	5	32424512; 32458284; 32575507; 32625324; 32663781
GNpP	qgGNpP-36	4	32851348	33443613	8	32951348; 33039687; 33190865; 33215428; 33216261; 33222716; 33299713; 33343613
GNpP	qgGNpP-37	4	33560382	33767523	2	33660382; 33667523
GNpP	mgGNpP-20	4	33905811	34105811	1	34005811
GNpP	mgGNpP-21	4	34201055	34401055	1	34301055
GNpP	mgGNpP-22	4	34513160	34713160	1	34613160
GNpP	qgGNpP-38	4	34812666	35365005	5	34912666; 35109141; 35145848; 35239285; 35265005
GNpP	qgGNpP-39	4	35486767	35824192	2	35586767; 35724192
GNpP	qgGNpP-40	4	36269793	36612167	3	36369793; 36480919; 36512167
GNpP	mgGNpP-23	4	37957890	38157890	1	38057890
GNpP	qgGNpP-41	4	38164218	38846532	5	38264218; 38403434; 38565877; 38568579; 38746532
GNpP	mgGNpP-24	4	39194836	39394836	1	39294836
GNpP	mgGNpP-25	4	39435902	39635902	1	39535902
GNpP	mgGNpP-26	4	39879540	40079540	1	39979540
GNpP	qgGNpP-42	4	40190024	40582580	2	40290024; 40482580
GNpP	mgGNpP-27	4	40677579	40877579	1	40777579
GNpP	qgGNpP-43	4	40973465	41340842	2	41073465; 41240842
GNpP	mgGNpP-28	4	42516752	42716752	1	42616752
GNpP	mgGNpP-29	4	46300790	46500790	1	46400790
GNpP	qgGNpP-44	4	48232865	48470053	2	48332865; 48370053
GNpP	qgGNpP-45	5	840861	1499278	7	940861; 1003787; 1102941; 1173314; 1179830; 1280493; 1399278
GNpP	qgGNpP-46	5	1763580	2014964	3	1863580; 1891998; 1914964
GNpP	mgGNpP-30	5	12084440	12284440	1	12184440
GNpP	qgGNpP-47	5	27827585	29073659	35	27927585; 27947406; 27954986; 28002162; 28008622; 28014769; 28023037; 28081421; 28091977; 28117937; 28193498; 28210123; 28242681; 28244211; 28265925; 28276820; 28287126; 28361044; 28369125; 28383532; 28392802; 28454789; 28474499; 28621105; 28626316; 28738398; 28761123; 28787440; 28794363; 28805697; 28811827; 28907089; 28915673; 28920488; 28973659
GNpP	qgGNpP-48	5	32495556	32701337	2	32595556; 32601337
GNpP	qgGNpP-49	5	32804850	33260843	13	32904850; 32909736; 32917686; 32923211; 32975927; 32981257; 32990560; 33002251; 33013217; 33021177; 33143871; 33144053; 33160843
GNpP	qgGNpP-50	6	7604982	7955112	3	7704982; 7747073; 7855112
GNpP	qgGNpP-51	6	14090641	14477720	12	14190641; 14241501; 14243357; 14258126; 14278876; 14282243; 14289027; 14326166; 14363799; 14370663; 14372532; 14377720
GNpP	mgGNpP-31	6	22469604	22669604	1	22569604
GNpP	mgGNpP-32	6	22890999	23090999	1	22990999
GNpP	qgGNpP-52	6	26952560	27389496	8	27052560; 27153439; 27161346; 27189942; 27249643; 27262022; 27284830; 27289496
GNpP	qgGNpP-53	6	29163634	29380241	2	29263634; 29280241
GNpP	mgGNpP-33	6	30114613	30314613	1	30214613
GNpP	mgGNpP-34	6	33829883	34029883	1	33929883
GNpP	mgGNpP-35	6	35441477	35641477	1	35541477
GNpP	mgGNpP-36	6	36641588	36841588	1	36741588
GNpP	mgGNpP-37	6	39184827	39384827	1	39284827
GNpP	mgGNpP-38	6	41818572	42018572	1	41918572
GNpP	qgGNpP-54	6	43333486	43546288	3	43433486; 43439776; 43446288
GNpP	mgGNpP-39	6	43676983	43876983	1	43776983
GNpP	qgGNpP-55	6	44143916	44471572	5	44243916; 44270622; 44304176; 44366445; 44371572
GNpP	qgGNpP-56	6	46703205	46917704	2	46803205; 46817704
GNpP	mgGNpP-40	6	49558913	49758913	1	49658913
GNpP	mgGNpP-41	7	1530223	1730223	1	1630223
GNpP	qgGNpP-57	7	3188708	3435270	4	3288708; 3301251; 3303946; 3335270
GNpP	mgGNpP-42	7	6515616	6715616	1	6615616
GNpP	qgGNpP-58	7	6817356	7182327	3	6917356; 7079825; 7082327
GNpP	mgGNpP-43	8	2453031	2653031	1	2553031
GNpP	qgGNpP-59	8	14178922	14387898	2	14278922; 14287898
GNpP	mgGNpP-44	8	43313207	43513207	1	43413207
GNpP	qgGNpP-60	8	47548011	47793187	2	47648011; 47693187
GNpP	qgGNpP-61	9	1870911	2229912	3	1970911; 2015263; 2129912
GNpP	mgGNpP-45	9	3334943	3534943	1	3434943
GNpP	mgGNpP-46	9	7483170	7683170	1	7583170
GNpP	mgGNpP-47	9	12754704	12954704	1	12854704
GNpP	qgGNpP-62	9	13432163	14258315	22	13532163; 13540865; 13546814; 13563976; 13569290; 13635347; 13640013; 13697385; 13723088; 13740185; 13765301; 13776384; 13781152; 13835618; 13895533; 13928482; 13938117; 14037992; 14071965; 14077317; 14119123; 14158315
GNpP	qgGNpP-63	9	14519553	14904403	7	14619553; 14636666; 14680453; 14734889; 14746540; 14750878; 14804403
GNpP	qgGNpP-64	9	14974926	15921055	12	15074926; 15088409; 15160846; 15243611; 15273366; 15302587; 15454289; 15473295; 15627994; 15691452; 15787653; 15821055
GNpP	qgGNpP-65	9	15943878	16495187	6	16043878; 16078134; 16180346; 16203705; 16314923; 16395187
GNpP	mgGNpP-48	9	16499375	16699375	1	16599375
GNpP	mgGNpP-49	9	16733181	16933181	1	16833181
GNpP	mgGNpP-50	9	17324870	17524870	1	17424870
GNpP	qgGNpP-66	9	17969093	18203946	2	18069093; 18103946
GNpP	mgGNpP-51	9	18323361	18523361	1	18423361
GNpP	qgGNpP-67	9	18888655	19538501	12	18988655; 19032848; 19060715; 19063520; 19117223; 19121971; 19142325; 19316331; 19324331; 19352771; 19391860; 19438501
GNpP	mgGNpP-52	9	21341475	21541475	1	21441475
GNpP	qgGNpP-68	9	22011648	22438729	10	22111648; 22177565; 22189269; 22196235; 22228712; 22232103; 22245905; 22260703; 22285727; 22338729
GNpP	mgGNpP-53	9	32984607	33184607	1	33084607
GNpP	mgGNpP-54	9	39881730	40081730	1	39981730
GNpP	mgGNpP-55	9	41297776	41497776	1	41397776
GNpP	qgGNpP-69	9	41931505	42317766	3	42031505; 42095053; 42217766
GNpP	mgGNpP-56	9	42813995	43013995	1	42913995
GNpP	mgGNpP-57	9	45171774	45371774	1	45271774
GNpP	qgGNpP-70	9	48034237	48328269	6	48134237; 48147942; 48161569; 48165869; 48174155; 48228269
GNpP	qgGNpP-71	9	48379618	48613674	4	48479618; 48501664; 48508706; 48513674
GNpP	qgGNpP-72	9	48615841	49931336	95	48715841; 48733279; 48740686; 48820773; 48913814; 48919442; 48925775; 48928833; 48936946; 48953976; 48965291; 48978748; 49009522; 49037815; 49068283; 49080354; 49092371; 49106786; 49112943; 49116652; 49119677; 49129772; 49159729; 49209766; 49232147; 49246139; 49248862; 49313667; 49327212; 49332848; 49337806; 49340981; 49348871; 49368690; 49374382; 49400715; 49405040; 49406963; 49418016; 49421689;…
GNpP	qgGNpP-73	9	50033876	50246126	2	50133876; 50146126
GNpP	mgGNpP-58	10	7005294	7205294	1	7105294
GNpP	qgGNpP-74	10	14566113	14785298	2	14666113; 14685298
GNpP	mgGNpP-59	10	21339697	21539697	1	21439697
GNpP	qgGNpP-75	10	34906948	35686856	28	35006948; 35024734; 35033514; 35038394; 35047334; 35054194; 35064377; 35078441; 35120618; 35191484; 35279158; 35282405; 35311429; 35337623; 35347037; 35353029; 35410052; 35440736; 35444373; 35475346; 35490911; 35491372; 35498911; 35508298; 35516075; 35520472; 35538933; 35586856
GNpP	mgGNpP-60	10	36094055	36294055	1	36194055
GNpP	mgGNpP-61	10	36350801	36550801	1	36450801
GNpP	mgGNpP-62	10	36622067	36822067	1	36722067
GNpP	mgGNpP-63	10	39922128	40122128	1	40022128
GNpP	mgGNpP-64	10	41752895	41952895	1	41852895
GNpP	qgGNpP-76	10	42507024	42791399	3	42607024; 42668614; 42691399
GNpP	mgGNpP-65	10	43175348	43375348	1	43275348
GNpP	mgGNpP-66	10	45182549	45382549	1	45282549
GNpP	qgGNpP-77	10	45803960	46070134	4	45903960; 45955658; 45969428; 45970134
GNpP	mgGNpP-67	11	8247858	8447858	1	8347858
GNpP	qgGNpP-78	11	8466929	8677410	2	8566929; 8577410
GNpP	mgGNpP-68	11	31638107	31838107	1	31738107
GNpP	qgGNpP-79	12	400425	734811	7	500425; 565443; 574911; 580136; 592262; 599458; 634811
GNpP	qgGNpP-80	12	760958	1449228	17	860958; 890297; 897142; 944666; 964613; 1061767; 1075940; 1102598; 1110491; 1123100; 1137009; 1148005; 1162420; 1178627; 1190837; 1211284; 1349228
GNpP	qgGNpP-81	12	1959672	2503863	6	2059672; 2143914; 2167006; 2214258; 2391836; 2403863
GNpP	qgGNpP-82	12	8912695	9213740	4	9012695; 9014989; 9077690; 9113740
GNpP	mgGNpP-69	12	14922517	15122517	1	15022517
GNpP	qgGNpP-83	12	34524063	34839238	2	34624063; 34739238
GNpP	qgGNpP-84	13	28311695	29031026	7	28411695; 28583577; 28586210; 28673573; 28759751; 28766614; 28931026
GNpP	qgGNpP-85	13	29426604	29688541	3	29526604; 29569611; 29588541
GNpP	qgGNpP-86	13	30624364	31041262	5	30724364; 30750085; 30854281; 30915264; 30941262
GNpP	qgGNpP-87	13	31153044	31369874	2	31253044; 31269874
GNpP	mgGNpP-70	13	31628400	31828400	1	31728400
GNpP	qgGNpP-88	14	4217178	4454150	4	4317178; 4333324; 4336805; 4354150
GNpP	mgGNpP-71	14	6676806	6876806	1	6776806
GNpP	mgGNpP-72	14	8404137	8604137	1	8504137
GNpP	mgGNpP-73	14	46847778	47047778	1	46947778
GNpP	mgGNpP-74	15	3013662	3213662	1	3113662
GNpP	mgGNpP-75	15	3756660	3956660	1	3856660
GNpP	mgGNpP-76	15	6267165	6467165	1	6367165
GNpP	mgGNpP-77	15	8695021	8895021	1	8795021
GNpP	mgGNpP-78	15	10987182	11187182	1	11087182
GNpP	qgGNpP-89	16	3010838	3424009	10	3110838; 3130820; 3169888; 3195848; 3203580; 3260654; 3271292; 3283717; 3304635; 3324009
GNpP	qgGNpP-90	16	3719775	4082875	7	3819775; 3826352; 3852285; 3856192; 3863867; 3950730; 3982875
GNpP	mgGNpP-79	16	4797996	4997996	1	4897996
GNpP	mgGNpP-80	16	7716153	7916153	1	7816153
GNpP	mgGNpP-81	16	8943896	9143896	1	9043896
GNpP	mgGNpP-82	16	12780391	12980391	1	12880391
GNpP	mgGNpP-83	16	13983380	14183380	1	14083380
GNpP	mgGNpP-84	16	20986384	21186384	1	21086384
GNpP	mgGNpP-85	16	21805912	22005912	1	21905912
GNpP	mgGNpP-86	17	8304715	8504715	1	8404715
GNpP	mgGNpP-87	17	12024396	12224396	1	12124396
GNpP	mgGNpP-88	17	22683302	22883302	1	22783302
GNpP	mgGNpP-89	18	13595149	13795149	1	13695149
GNpP	mgGNpP-90	18	34984801	35184801	1	35084801
GNpP	qgGNpP-91	18	48302559	48753807	6	48402559; 48487596; 48572588; 48622629; 48652585; 48653807
GNpP	mgGNpP-91	18	48802693	49002693	1	48902693
GNpP	qgGNpP-92	18	53904439	54163537	2	54004439; 54063537
GNpP	mgGNpP-92	19	39759758	39959758	1	39859758
GNpP	mgGNpP-93	19	40081832	40281832	1	40181832
GNpP	mgGNpP-94	19	47465073	47665073	1	47565073
GNpP	mgGNpP-95	20	4058337	4258337	1	4158337
GNpP	mgGNpP-96	20	4390139	4590139	1	4490139
GNpP	mgGNpP-97	20	5199946	5399946	1	5299946
GNpP	mgGNpP-98	20	6098257	6298257	1	6198257
GNpP	qgGNpP-93	20	7616313	7843866	3	7716313; 7726838; 7743866
GNpP	mgGNpP-99	20	8809741	9009741	1	8909741
GNpP	mgGNpP-100	20	9044258	9244258	1	9144258
GNpP	mgGNpP-101	20	10419378	10619378	1	10519378
GNpP	mgGNpP-102	20	14447341	14647341	1	14547341
GNpP	mgGNpP-103	20	20112069	20312069	1	20212069
GNpP	mgGNpP-104	20	21468656	21668656	1	21568656
GNpP	mgGNpP-105	20	24970305	25170305	1	25070305
GNpP	mgGNpP-106	20	28490246	28690246	1	28590246
GNpP	mgGNpP-107	20	32357554	32557554	1	32457554
GNpP	mgGNpP-108	20	32654298	32854298	1	32754298
GNpP	mgGNpP-109	20	33071928	33271928	1	33171928
GNpP	qgGNpP-94	20	33422212	33625504	2	33522212; 33525504
GNpP	qgGNpP-95	20	42806659	43046196	2	42906659; 42946196
GNpP	qgGNpP-96	20	47352947	47824489	11	47452947; 47510833; 47516635; 47537404; 47557583; 47633808; 47642446; 47652412; 47672605; 47686502; 47724489

## Sheet: Supplementary table 4. GLM-HGW
Traits	QTLs	Chr	RegionStart	RegionEnd	n_sites	Pos
HGW	mgHGW-1	1	2292452	2492452	1	2392452
HGW	mgHGW-2	1	2574798	2774798	1	2674798
HGW	qgHGW-1	1	38639388	39385971	8	38739388; 38753961; 38760051; 38812939; 38922984; 39020213; 39167506; 39285971
HGW	qgHGW-2	1	39554594	40081220	7	39654594; 39659751; 39674471; 39762266; 39922340; 39974566; 39981220
HGW	mgHGW-3	1	42095974	42295974	1	42195974
HGW	qgHGW-3	1	53288497	53596847	4	53388497; 53414049; 53415436; 53496847
HGW	qgHGW-4	1	54277691	54588457	8	54377691; 54447830; 54459290; 54465230; 54474196; 54476004; 54484657; 54488457
HGW	mgHGW-4	1	56044625	56244625	1	56144625
HGW	mgHGW-5	2	5322134	5522134	1	5422134
HGW	mgHGW-6	2	6498820	6698820	1	6598820
HGW	qgHGW-5	2	9660306	10177372	7	9760306; 9780789; 9813620; 9828426; 9967814; 9985236; 10077372
HGW	mgHGW-7	2	10255878	10455878	1	10355878
HGW	qgHGW-6	2	10820223	11470766	11	10920223; 10982063; 11051994; 11094234; 11134697; 11160017; 11251542; 11259851; 11289994; 11357438; 11370766
HGW	qgHGW-7	2	11592030	11832363	3	11692030; 11704743; 11732363
HGW	qgHGW-8	2	15667182	19839301	130	15767182; 15772951; 15783260; 15790704; 15793860; 15812943; 15849041; 15855998; 15859856; 15885358; 15889138; 15896737; 15904149; 15955153; 15969158; 15978134; 16042097; 16063407; 16066147; 16159406; 16184903; 16210884; 16230274; 16311433; 16388759; 16414762; 16417983; 16494600; 16532261; 16540016; 16546898; 16557331; 16560347; 16584271; 16635535; 16662475; 16720369; 16725290; 16739119; 16762163;…
HGW	qgHGW-9	2	19915760	20121146	2	20015760; 20021146
HGW	qgHGW-10	2	20139035	25824630	140	20239035; 20370124; 20388766; 20569061; 20589593; 20610460; 20636070; 20659525; 20667076; 20703434; 20799266; 20832888; 20882242; 20885543; 20890859; 20953336; 20971031; 21004146; 21108318; 21137394; 21169635; 21221558; 21295438; 21301828; 21363152; 21465098; 21492969; 21502994; 21528039; 21589182; 21636856; 21639448; 21678242; 21714496; 21792423; 21817472; 21891235; 21986482; 21992064; 21993996;…
HGW	qgHGW-11	2	37825933	38214749	2	37925933; 38114749
HGW	qgHGW-12	2	38251865	38605174	2	38351865; 38505174
HGW	qgHGW-13	2	38658984	39235574	8	38758984; 38843388; 38878494; 39022241; 39080951; 39084751; 39125991; 39135574
HGW	qgHGW-14	2	39235744	39775930	14	39335744; 39342249; 39351374; 39371758; 39374801; 39385731; 39395122; 39399525; 39464919; 39468382; 39507465; 39520230; 39524533; 39675930
HGW	qgHGW-16	2	40796516	41039131	2	40896516; 40939131
HGW	mgHGW-8	2	41082686	41282686	1	41182686
HGW	mgHGW-9	2	43703342	43903342	1	43803342
HGW	mgHGW-10	2	46433951	46633951	1	46533951
HGW	qgHGW-17	2	48238825	48447306	3	48338825; 48343507; 48347306
HGW	qgHGW-18	3	3214890	3624069	3	3314890; 3465972; 3524069
HGW	mgHGW-11	3	5773025	5973025	1	5873025
HGW	mgHGW-12	3	19301022	19501022	1	19401022
HGW	qgHGW-19	3	33177553	33512296	3	33277553; 33300817; 33412296
HGW	qgHGW-20	3	35538015	35954897	4	35638015; 35677489; 35797580; 35854897
HGW	qgHGW-21	3	35964105	36205105	3	36064105; 36067392; 36105105
HGW	mgHGW-13	3	38205381	38405381	1	38305381
HGW	mgHGW-14	3	39318423	39518423	1	39418423
HGW	qgHGW-23	3	39901015	40152693	3	40001015; 40029335; 40052693
HGW	qgHGW-24	3	43286736	43574943	3	43386736; 43417624; 43474943
HGW	qgHGW-25	4	9007333	9366307	3	9107333; 9196273; 9266307
HGW	mgHGW-15	4	12246441	12446441	1	12346441
HGW	mgHGW-16	4	12471371	12671371	1	12571371
HGW	mgHGW-17	4	14223854	14423854	1	14323854
HGW	mgHGW-18	4	23892822	24092822	1	23992822
HGW	mgHGW-19	4	25043840	25243840	1	25143840
HGW	mgHGW-20	4	27206498	27406498	1	27306498
HGW	mgHGW-21	4	32563781	32763781	1	32663781
HGW	mgHGW-22	4	39879540	40079540	1	39979540
HGW	qgHGW-26	4	40190024	40582580	2	40290024; 40482580
HGW	mgHGW-23	4	40677579	40877579	1	40777579
HGW	qgHGW-27	4	40973465	41340842	2	41073465; 41240842
HGW	mgHGW-24	4	42516752	42716752	1	42616752
HGW	mgHGW-25	4	45308520	45508520	1	45408520
HGW	qgHGW-28	4	46300790	46551480	2	46400790; 46451480
HGW	qgHGW-29	4	48232865	48470053	2	48332865; 48370053
HGW	mgHGW-26	4	48802672	49002672	1	48902672
HGW	qgHGW-30	5	1002941	1499278	6	1102941; 1173314; 1179830; 1264187; 1280493; 1399278
HGW	mgHGW-27	5	3389256	3589256	1	3489256
HGW	mgHGW-28	5	5910911	6110911	1	6010911
HGW	qgHGW-31	5	27827585	29073659	37	27927585; 27947406; 27954986; 28002162; 28008622; 28014769; 28023037; 28072378; 28081421; 28091977; 28117937; 28193498; 28210123; 28242681; 28244211; 28265925; 28276820; 28287126; 28361044; 28369125; 28383532; 28392802; 28454789; 28474499; 28570273; 28621105; 28626316; 28738398; 28761123; 28787440; 28794363; 28805697; 28811827; 28907089; 28915673; 28920488; 28973659
HGW	qgHGW-32	5	32495556	32701337	2	32595556; 32601337
HGW	qgHGW-33	5	32804850	33260843	13	32904850; 32909736; 32917686; 32923211; 32975927; 32981257; 32990560; 33002251; 33013217; 33021177; 33143871; 33144053; 33160843
HGW	qgHGW-34	5	33916840	34150167	4	34016840; 34030108; 34040961; 34050167
HGW	qgHGW-35	6	14090641	14509388	14	14190641; 14241501; 14243357; 14258126; 14278876; 14282243; 14289027; 14326166; 14363799; 14370663; 14372532; 14377720; 14402075; 14409388
HGW	mgHGW-29	6	22469604	22669604	1	22569604
HGW	mgHGW-30	6	22890999	23090999	1	22990999
HGW	qgHGW-36	6	26952560	27389496	8	27052560; 27153439; 27161346; 27189942; 27249643; 27262022; 27284830; 27289496
HGW	qgHGW-37	6	29163634	29380241	2	29263634; 29280241
HGW	mgHGW-31	6	30114613	30314613	1	30214613
HGW	mgHGW-32	6	33829883	34029883	1	33929883
HGW	mgHGW-33	6	35441477	35641477	1	35541477
HGW	mgHGW-34	6	36641588	36841588	1	36741588
HGW	mgHGW-35	6	39184827	39384827	1	39284827
HGW	qgHGW-38	6	41818572	42072499	2	41918572; 41972499
HGW	qgHGW-39	6	43333486	43546288	3	43433486; 43439776; 43446288
HGW	mgHGW-36	6	43676983	43876983	1	43776983
HGW	qgHGW-40	6	44143916	44471572	5	44243916; 44270622; 44304176; 44366445; 44371572
HGW	mgHGW-37	6	46703205	46903205	1	46803205
HGW	qgHGW-41	7	3188708	3435270	4	3288708; 3301251; 3303946; 3335270
HGW	mgHGW-38	7	6515616	6715616	1	6615616
HGW	mgHGW-39	7	17004171	17204171	1	17104171
HGW	qgHGW-43	7	36247017	36545320	2	36347017; 36445320
HGW	mgHGW-40	7	41384007	41584007	1	41484007
HGW	mgHGW-41	8	368099	568099	1	468099
HGW	mgHGW-42	8	2453031	2653031	1	2553031
HGW	mgHGW-43	8	3278354	3478354	1	3378354
HGW	qgHGW-44	8	14178922	14387898	2	14278922; 14287898
HGW	mgHGW-44	8	33898093	34098093	1	33998093
HGW	mgHGW-45	8	46633062	46833062	1	46733062
HGW	qgHGW-45	8	47548011	47793187	2	47648011; 47693187
HGW	mgHGW-46	9	3869344	4069344	1	3969344
HGW	mgHGW-47	9	7121110	7321110	1	7221110
HGW	mgHGW-48	9	7483170	7683170	1	7583170
HGW	qgHGW-46	9	12754704	13151886	2	12854704; 13051886
HGW	qgHGW-47	9	13432163	14258315	22	13532163; 13540865; 13546814; 13563976; 13569290; 13635347; 13640013; 13697385; 13723088; 13740185; 13765301; 13776384; 13781152; 13835618; 13895533; 13928482; 13938117; 14037992; 14071965; 14077317; 14119123; 14158315
HGW	qgHGW-48	9	14519553	14904403	7	14619553; 14636666; 14680453; 14734889; 14746540; 14750878; 14804403
HGW	qgHGW-49	9	14974926	15921055	12	15074926; 15088409; 15160846; 15243611; 15273366; 15302587; 15454289; 15473295; 15627994; 15691452; 15787653; 15821055
HGW	qgHGW-50	9	15943878	16495187	6	16043878; 16078134; 16180346; 16203705; 16314923; 16395187
HGW	mgHGW-49	9	16499375	16699375	1	16599375
HGW	mgHGW-50	9	16733181	16933181	1	16833181
HGW	mgHGW-51	9	17324870	17524870	1	17424870
HGW	qgHGW-51	9	17969093	18203946	2	18069093; 18103946
HGW	mgHGW-52	9	18323361	18523361	1	18423361
HGW	qgHGW-52	9	18888655	19538501	13	18988655; 19032848; 19060715; 19063520; 19117223; 19121971; 19142325; 19174880; 19316331; 19324331; 19352771; 19391860; 19438501
HGW	mgHGW-53	9	21010949	21210949	1	21110949
HGW	mgHGW-54	9	21341475	21541475	1	21441475
HGW	qgHGW-53	9	22011648	22438729	10	22111648; 22177565; 22189269; 22196235; 22228712; 22232103; 22245905; 22260703; 22285727; 22338729
HGW	qgHGW-54	9	24523505	24752836	2	24623505; 24652836
HGW	mgHGW-55	9	25655451	25855451	1	25755451
HGW	mgHGW-56	9	32984607	33184607	1	33084607
HGW	mgHGW-57	9	39586349	39786349	1	39686349
HGW	mgHGW-58	9	39881730	40081730	1	39981730
HGW	mgHGW-59	9	40107118	40307118	1	40207118
HGW	mgHGW-61	9	45171774	45371774	1	45271774
HGW	qgHGW-55	9	47771903	48328269	14	47871903; 47876825; 47899641; 47925035; 47939124; 48107764; 48114554; 48124887; 48134237; 48147942; 48161569; 48165869; 48174155; 48228269
HGW	qgHGW-56	9	48379618	48613674	4	48479618; 48501664; 48508706; 48513674
HGW	qgHGW-57	9	48615841	49616935	72	48715841; 48733279; 48740686; 48820773; 48913814; 48919442; 48925775; 48928833; 48936946; 48953976; 48965291; 48978748; 49009522; 49037815; 49068283; 49080354; 49092371; 49106786; 49112943; 49116652; 49119677; 49129772; 49159729; 49209766; 49232147; 49246139; 49248862; 49313667; 49327212; 49332848; 49337806; 49340981; 49348871; 49368690; 49374382; 49400715; 49405040; 49406963; 49418016; 49421689;…
HGW	qgHGW-58	9	49654062	50246126	16	49754062; 49775019; 49780580; 49784473; 49797800; 49802463; 49806437; 49825109; 49831336; 49882034; 49891429; 49900953; 49943523; 49950256; 50133876; 50146126
HGW	qgHGW-59	10	2965199	3172110	2	3065199; 3072110
HGW	mgHGW-62	10	7005294	7205294	1	7105294
HGW	qgHGW-60	10	9923014	10150703	4	10023014; 10034257; 10037559; 10050703
HGW	qgHGW-61	10	14566113	14785298	2	14666113; 14685298
HGW	mgHGW-63	10	16624148	16824148	1	16724148
HGW	mgHGW-64	10	21339697	21539697	1	21439697
HGW	mgHGW-65	10	23504881	23704881	1	23604881
HGW	qgHGW-62	10	23824072	25139668	30	23924072; 24001280; 24033764; 24075929; 24090176; 24132336; 24155979; 24161107; 24163978; 24194121; 24267303; 24280957; 24310825; 24320834; 24327743; 24372313; 24379298; 24384016; 24428791; 24440592; 24454215; 24456759; 24462724; 24523596; 24602566; 24646773; 24681113; 24763728; 24952076; 25039668
HGW	qgHGW-63	10	34906948	35686856	28	35006948; 35024734; 35033514; 35038394; 35047334; 35054194; 35064377; 35078441; 35120618; 35191484; 35279158; 35282405; 35311429; 35337623; 35347037; 35353029; 35410052; 35440736; 35444373; 35475346; 35490911; 35491372; 35498911; 35508298; 35516075; 35520472; 35538933; 35586856
HGW	mgHGW-66	10	36094055	36294055	1	36194055
HGW	mgHGW-67	10	36350801	36550801	1	36450801
HGW	mgHGW-68	10	36622067	36822067	1	36722067
HGW	qgHGW-64	10	37073626	37287481	2	37173626; 37187481
HGW	qgHGW-66	10	37972720	38177608	2	38072720; 38077608
HGW	mgHGW-69	10	39922128	40122128	1	40022128
HGW	mgHGW-70	10	41752895	41952895	1	41852895
HGW	mgHGW-71	10	42230258	42430258	1	42330258
HGW	mgHGW-72	10	43175348	43375348	1	43275348
HGW	mgHGW-73	10	44752177	44952177	1	44852177
HGW	mgHGW-74	10	45182549	45382549	1	45282549
HGW	qgHGW-67	10	45803960	46070134	4	45903960; 45955658; 45969428; 45970134
HGW	qgHGW-68	11	320802	544817	4	420802; 423380; 439295; 444817
HGW	mgHGW-75	11	8247858	8447858	1	8347858
HGW	qgHGW-69	11	8466929	8677410	2	8566929; 8577410
HGW	qgHGW-70	11	8832446	9040048	3	8932446; 8937033; 8940048
HGW	mgHGW-76	11	31638107	31838107	1	31738107
HGW	qgHGW-71	11	33558870	33766351	2	33658870; 33666351
HGW	qgHGW-72	12	0	1449228	94	18218; 52455; 72943; 78793; 82967; 87239; 94121; 97435; 102901; 105680; 106255; 107827; 110457; 151694; 155252; 160050; 170539; 183738; 191257; 193136; 199926; 203373; 206796; 212130; 224722; 227281; 232084; 245839; 248066; 251265; 258486; 262590; 267406; 290492; 301836; 307328; 318476; 322923; 326471; 336218; 341887; 352237; 373006; 412592; 474680; 486575; 500425; 565443; 574911; 580136; 592262;…
HGW	mgHGW-77	12	14922517	15122517	1	15022517
HGW	mgHGW-78	12	33741450	33941450	1	33841450
HGW	qgHGW-74	12	34524063	34985717	13	34624063; 34700463; 34718187; 34726618; 34739238; 34759887; 34771090; 34779316; 34802511; 34806512; 34830615; 34880495; 34885717
HGW	mgHGW-79	13	28051958	28251958	1	28151958
HGW	qgHGW-75	13	28311695	29086507	9	28411695; 28583577; 28586210; 28673573; 28759751; 28766614; 28931026; 28982183; 28986507
HGW	qgHGW-76	13	29426604	29791655	5	29526604; 29569611; 29586875; 29630754; 29691655
HGW	qgHGW-77	13	30624364	31041262	7	30724364; 30750085; 30854281; 30896618; 30900514; 30915264; 30941262
HGW	qgHGW-78	13	31153044	31477008	4	31253044; 31269874; 31355909; 31377008
HGW	mgHGW-80	13	31628400	31828400	1	31728400
HGW	qgHGW-79	13	36262189	36469602	2	36362189; 36369602
HGW	qgHGW-80	14	4217178	4454150	4	4317178; 4333324; 4336805; 4354150
HGW	qgHGW-81	14	6663016	6876806	2	6763016; 6776806
HGW	mgHGW-81	14	8404137	8604137	1	8504137
HGW	mgHGW-82	14	46847778	47047778	1	46947778
HGW	qgHGW-82	15	2719691	3213662	7	2819691; 2837402; 2913654; 2984538; 3048960; 3104271; 3113662
HGW	mgHGW-83	15	3756660	3956660	1	3856660
HGW	mgHGW-84	15	8695021	8895021	1	8795021
HGW	mgHGW-85	15	12217475	12417475	1	12317475
HGW	mgHGW-86	15	47398195	47598195	1	47498195
HGW	qgHGW-84	15	50125660	50348159	3	50225660; 50240660; 50248159
HGW	qgHGW-85	16	3030820	3424009	9	3130820; 3169888; 3195848; 3203580; 3260654; 3271292; 3283717; 3304635; 3324009
HGW	qgHGW-86	16	3533122	4082875	11	3633122; 3704913; 3742780; 3802342; 3819775; 3826352; 3852285; 3856192; 3863867; 3950730; 3982875
HGW	mgHGW-87	16	7716153	7916153	1	7816153
HGW	qgHGW-87	16	8943896	9489322	7	9043896; 9231086; 9237791; 9326674; 9371366; 9385461; 9389322
HGW	mgHGW-88	16	10889931	11089931	1	10989931
HGW	mgHGW-89	16	12780391	12980391	1	12880391
HGW	qgHGW-88	16	13983380	14365494	2	14083380; 14265494
HGW	mgHGW-90	16	20986384	21186384	1	21086384
HGW	mgHGW-91	16	21805912	22005912	1	21905912
HGW	mgHGW-92	17	5569606	5769606	1	5669606
HGW	qgHGW-89	18	399586	681347	3	499586; 577639; 581347
HGW	mgHGW-94	18	8300874	8500874	1	8400874
HGW	mgHGW-95	18	11402913	11602913	1	11502913
HGW	mgHGW-96	18	15816822	16016822	1	15916822
HGW	mgHGW-97	18	34984801	35184801	1	35084801
HGW	mgHGW-98	18	48387596	48587596	1	48487596
HGW	qgHGW-90	18	53904439	54163537	2	54004439; 54063537
HGW	mgHGW-99	19	30475494	30675494	1	30575494
HGW	qgHGW-91	19	49214110	49446229	3	49314110; 49325289; 49346229
HGW	qgHGW-92	20	177183	416031	2	277183; 316031
HGW	mgHGW-100	20	2307828	2507828	1	2407828
HGW	mgHGW-101	20	4656895	4856895	1	4756895
HGW	mgHGW-102	20	5199946	5399946	1	5299946
HGW	mgHGW-103	20	6098257	6298257	1	6198257
HGW	mgHGW-104	20	6431606	6631606	1	6531606
HGW	qgHGW-94	20	7616313	7843866	3	7716313; 7726838; 7743866
HGW	mgHGW-105	20	8809741	9009741	1	8909741
HGW	mgHGW-106	20	9044258	9244258	1	9144258
HGW	mgHGW-107	20	10419378	10619378	1	10519378
HGW	mgHGW-108	20	20112069	20312069	1	20212069
HGW	mgHGW-109	20	21468656	21668656	1	21568656
HGW	mgHGW-110	20	24970305	25170305	1	25070305
HGW	mgHGW-111	20	28490246	28690246	1	28590246
HGW	mgHGW-112	20	32357554	32557554	1	32457554
HGW	mgHGW-113	20	32654298	32854298	1	32754298
HGW	mgHGW-114	20	33071928	33271928	1	33171928
HGW	qgHGW-95	20	33422212	33625504	2	33522212; 33525504
HGW	qgHGW-96	20	36640272	37002659	2	36740272; 36902659
HGW	qgHGW-97	20	42806659	43046196	2	42906659; 42946196
HGW	mgHGW-115	20	44617029	44817029	1	44717029
HGW	mgHGW-116	20	45553804	45753804	1	45653804
HGW	mgHGW-117	20	46050935	46250935	1	46150935
HGW	qgHGW-98	20	47352947	47824489	10	47452947; 47510833; 47516635; 47537404; 47557583; 47633808; 47642446; 47672605; 47686502; 47724489

## Sheet: Supplementary table 5. GLM-PNpP
Traits	QTLs	Chr	RegionStart	RegionEnd	n_sites	Pos
PNpP	mgPNpP-1	1	2292452	2492452	1	2392452
PNpP	mgPNpP-2	1	2574798	2774798	1	2674798
PNpP	qgPNpP-1	1	38639388	39385971	8	38739388; 38753961; 38760051; 38812939; 38922984; 39020213; 39167506; 39285971
PNpP	qgPNpP-2	1	39554594	40081220	7	39654594; 39659751; 39674471; 39762266; 39922340; 39974566; 39981220
PNpP	qgPNpP-3	1	53288497	53596847	4	53388497; 53414049; 53415436; 53496847
PNpP	qgPNpP-4	1	54347830	54588457	7	54447830; 54459290; 54465230; 54474196; 54476004; 54484657; 54488457
PNpP	mgPNpP-3	1	56044625	56244625	1	56144625
PNpP	mgPNpP-4	2	5322134	5522134	1	5422134
PNpP	mgPNpP-5	2	6498820	6698820	1	6598820
PNpP	qgPNpP-5	2	9660306	10177372	7	9760306; 9780789; 9813620; 9828426; 9967814; 9985236; 10077372
PNpP	mgPNpP-6	2	10255878	10455878	1	10355878
PNpP	qgPNpP-6	2	10820223	11470766	11	10920223; 10982063; 11051994; 11094234; 11134697; 11160017; 11251542; 11259851; 11289994; 11357438; 11370766
PNpP	qgPNpP-7	2	11592030	11832363	3	11692030; 11704743; 11732363
PNpP	qgPNpP-8	2	15667182	19839301	128	15767182; 15772951; 15783260; 15790704; 15793860; 15812943; 15849041; 15855998; 15859856; 15885358; 15889138; 15896737; 15904149; 15955153; 15969158; 15978134; 16042097; 16063407; 16066147; 16159406; 16184903; 16210884; 16230274; 16311433; 16388759; 16414762; 16417983; 16494600; 16532261; 16540016; 16546898; 16557331; 16560347; 16584271; 16635535; 16662475; 16720369; 16725290; 16739119; 16762163;…
PNpP	qgPNpP-9	2	19915760	20121146	2	20015760; 20021146
PNpP	qgPNpP-10	2	20139035	25824630	139	20239035; 20370124; 20388766; 20569061; 20589593; 20610460; 20636070; 20659525; 20667076; 20703434; 20799266; 20832888; 20882242; 20885543; 20890859; 20953336; 20971031; 21004146; 21108318; 21137394; 21169635; 21221558; 21295438; 21301828; 21363152; 21465098; 21492969; 21502994; 21528039; 21589182; 21636856; 21639448; 21678242; 21714496; 21792423; 21817472; 21891235; 21986482; 21992064; 21993996;…
PNpP	qgPNpP-11	2	37825933	38214749	2	37925933; 38114749
PNpP	qgPNpP-12	2	38251865	38605174	2	38351865; 38505174
PNpP	qgPNpP-13	2	38658984	39235574	8	38758984; 38843388; 38878494; 39022241; 39080951; 39084751; 39125991; 39135574
PNpP	qgPNpP-14	2	39235744	39775930	12	39335744; 39342249; 39351374; 39371758; 39374801; 39395122; 39399525; 39464919; 39468382; 39507465; 39524533; 39675930
PNpP	mgPNpP-7	2	39791963	39991963	1	39891963
PNpP	mgPNpP-8	2	40014918	40214918	1	40114918
PNpP	qgPNpP-15	2	40796516	41039131	3	40896516; 40916058; 40939131
PNpP	mgPNpP-9	2	41082686	41282686	1	41182686
PNpP	mgPNpP-10	2	43703342	43903342	1	43803342
PNpP	mgPNpP-11	2	46433951	46633951	1	46533951
PNpP	qgPNpP-16	2	48238825	48447306	3	48338825; 48343507; 48347306
PNpP	mgPNpP-12	3	33177553	33377553	1	33277553
PNpP	qgPNpP-17	3	35538015	35954897	4	35638015; 35677489; 35797580; 35854897
PNpP	qgPNpP-18	3	35964105	36205105	3	36064105; 36067392; 36105105
PNpP	mgPNpP-13	3	36246949	36446949	1	36346949
PNpP	qgPNpP-19	4	9007333	9366307	3	9107333; 9196273; 9266307
PNpP	mgPNpP-14	4	12246441	12446441	1	12346441
PNpP	mgPNpP-15	4	12471371	12671371	1	12571371
PNpP	mgPNpP-16	4	14223854	14423854	1	14323854
PNpP	mgPNpP-17	4	18231313	18431313	1	18331313
PNpP	qgPNpP-20	4	18691994	18973366	4	18791994; 18830880; 18849793; 18873366
PNpP	qgPNpP-21	4	19229634	19818394	6	19329634; 19394164; 19463022; 19491914; 19636281; 19718394
PNpP	qgPNpP-22	4	19823711	20474529	10	19923711; 19931249; 19998106; 20092536; 20097074; 20121859; 20147957; 20222226; 20230892; 20374529
PNpP	qgPNpP-23	4	21315214	21772422	4	21415214; 21557149; 21609754; 21672422
PNpP	qgPNpP-24	4	22218013	23654662	18	22318013; 22453593; 22653088; 22718651; 22791060; 22861721; 22895843; 22954586; 22973109; 23059485; 23066376; 23145634; 23213043; 23296593; 23307276; 23378234; 23437808; 23554662
PNpP	qgPNpP-25	4	23661867	24444561	10	23761867; 23855773; 23898918; 23913715; 23942969; 23992822; 24006257; 24024453; 24205196; 24344561
PNpP	qgPNpP-26	4	24665142	25928831	15	24765142; 24781716; 24804744; 24963328; 25143840; 25305486; 25341795; 25423137; 25532284; 25593732; 25758192; 25766990; 25781111; 25810325; 25828831
PNpP	qgPNpP-27	4	25973318	26219766	3	26073318; 26108722; 26119766
PNpP	qgPNpP-28	4	26260991	26777085	6	26360991; 26458514; 26541151; 26589778; 26621099; 26677085
PNpP	qgPNpP-29	4	26780168	27031662	3	26880168; 26918706; 26931662
PNpP	mgPNpP-18	4	27206498	27406498	1	27306498
PNpP	qgPNpP-30	4	27500424	28255670	8	27600424; 27654014; 27705544; 27821044; 27921350; 27968802; 27974562; 28155670
PNpP	qgPNpP-31	4	28335528	28548038	2	28435528; 28448038
PNpP	qgPNpP-32	4	28573354	29767403	18	28673354; 28748684; 28824623; 28888382; 29001840; 29022669; 29097044; 29097831; 29138847; 29168264; 29237368; 29276280; 29344954; 29440410; 29509925; 29540042; 29639722; 29667403
PNpP	qgPNpP-33	4	29831610	30315782	3	29931610; 30058266; 30215782
PNpP	qgPNpP-34	4	30412764	31332133	7	30512764; 30619005; 30729239; 30857534; 30999316; 31032770; 31232133
PNpP	mgPNpP-19	4	31338962	31538962	1	31438962
PNpP	mgPNpP-20	4	31607514	31807514	1	31707514
PNpP	mgPNpP-21	4	32041989	32241989	1	32141989
PNpP	qgPNpP-35	4	32324512	32763781	5	32424512; 32458284; 32575507; 32625324; 32663781
PNpP	qgPNpP-36	4	32851348	33443613	8	32951348; 33039687; 33190865; 33215428; 33216261; 33222716; 33299713; 33343613
PNpP	qgPNpP-37	4	33560382	33767523	2	33660382; 33667523
PNpP	mgPNpP-22	4	33905811	34105811	1	34005811
PNpP	mgPNpP-23	4	34201055	34401055	1	34301055
PNpP	mgPNpP-24	4	34513160	34713160	1	34613160
PNpP	qgPNpP-38	4	34812666	35365005	5	34912666; 35109141; 35145848; 35239285; 35265005
PNpP	qgPNpP-39	4	35486767	35824192	2	35586767; 35724192
PNpP	qgPNpP-40	4	36269793	36612167	3	36369793; 36480919; 36512167
PNpP	mgPNpP-25	4	37957890	38157890	1	38057890
PNpP	qgPNpP-41	4	38164218	38846532	5	38264218; 38403434; 38565877; 38568579; 38746532
PNpP	mgPNpP-26	4	39194836	39394836	1	39294836
PNpP	mgPNpP-27	4	39435902	39635902	1	39535902
PNpP	mgPNpP-28	4	39879540	40079540	1	39979540
PNpP	qgPNpP-42	4	40190024	40582580	2	40290024; 40482580
PNpP	mgPNpP-29	4	40677579	40877579	1	40777579
PNpP	qgPNpP-43	4	40973465	41340842	2	41073465; 41240842
PNpP	mgPNpP-30	4	42516752	42716752	1	42616752
PNpP	qgPNpP-44	4	46300790	46551480	2	46400790; 46451480
PNpP	qgPNpP-45	4	48232865	48470053	2	48332865; 48370053
PNpP	mgPNpP-31	4	48802672	49002672	1	48902672
PNpP	qgPNpP-46	5	840861	1499278	7	940861; 1003787; 1102941; 1173314; 1179830; 1280493; 1399278
PNpP	qgPNpP-47	5	1763580	2014964	3	1863580; 1891998; 1914964
PNpP	mgPNpP-32	5	5910911	6110911	1	6010911
PNpP	mgPNpP-33	5	12084440	12284440	1	12184440
PNpP	qgPNpP-48	5	27827585	29073659	36	27927585; 27947406; 27954986; 28002162; 28008622; 28014769; 28023037; 28072378; 28081421; 28091977; 28117937; 28193498; 28210123; 28242681; 28244211; 28265925; 28276820; 28287126; 28361044; 28369125; 28383532; 28392802; 28454789; 28474499; 28621105; 28626316; 28738398; 28761123; 28787440; 28794363; 28805697; 28811827; 28907089; 28915673; 28920488; 28973659
PNpP	qgPNpP-49	5	32495556	32701337	2	32595556; 32601337
PNpP	qgPNpP-50	5	32804850	33260843	13	32904850; 32909736; 32917686; 32923211; 32975927; 32981257; 32990560; 33002251; 33013217; 33021177; 33143871; 33144053; 33160843
PNpP	qgPNpP-51	6	7604982	7955112	3	7704982; 7747073; 7855112
PNpP	qgPNpP-52	6	14090641	14477720	12	14190641; 14241501; 14243357; 14258126; 14278876; 14282243; 14289027; 14326166; 14363799; 14370663; 14372532; 14377720
PNpP	mgPNpP-34	6	22469604	22669604	1	22569604
PNpP	mgPNpP-35	6	22890999	23090999	1	22990999
PNpP	qgPNpP-53	6	26952560	27389496	8	27052560; 27153439; 27161346; 27189942; 27249643; 27262022; 27284830; 27289496
PNpP	qgPNpP-54	6	29163634	29380241	2	29263634; 29280241
PNpP	mgPNpP-36	6	30114613	30314613	1	30214613
PNpP	mgPNpP-37	6	33829883	34029883	1	33929883
PNpP	mgPNpP-38	6	35441477	35641477	1	35541477
PNpP	mgPNpP-39	6	36641588	36841588	1	36741588
PNpP	mgPNpP-40	6	39184827	39384827	1	39284827
PNpP	mgPNpP-41	6	41818572	42018572	1	41918572
PNpP	qgPNpP-55	6	43333486	43546288	3	43433486; 43439776; 43446288
PNpP	mgPNpP-42	6	43676983	43876983	1	43776983
PNpP	qgPNpP-56	6	44143916	44471572	5	44243916; 44270622; 44304176; 44366445; 44371572
PNpP	qgPNpP-57	6	45703499	45940818	5	45803499; 45810891; 45813342; 45821460; 45840818
PNpP	qgPNpP-58	6	46703205	46917704	2	46803205; 46817704
PNpP	mgPNpP-43	6	49558913	49758913	1	49658913
PNpP	mgPNpP-44	7	1530223	1730223	1	1630223
PNpP	qgPNpP-59	7	3188708	3435270	4	3288708; 3301251; 3303946; 3335270
PNpP	mgPNpP-45	7	6515616	6715616	1	6615616
PNpP	qgPNpP-60	7	6817356	7182327	3	6917356; 7079825; 7082327
PNpP	mgPNpP-46	8	368099	568099	1	468099
PNpP	mgPNpP-47	8	2453031	2653031	1	2553031
PNpP	qgPNpP-61	8	14178922	14387898	2	14278922; 14287898
PNpP	mgPNpP-48	8	43313207	43513207	1	43413207
PNpP	mgPNpP-49	8	46633062	46833062	1	46733062
PNpP	qgPNpP-62	8	47548011	47793187	2	47648011; 47693187
PNpP	qgPNpP-63	9	1870911	2229912	3	1970911; 2015263; 2129912
PNpP	mgPNpP-50	9	3334943	3534943	1	3434943
PNpP	mgPNpP-51	9	7483170	7683170	1	7583170
PNpP	mgPNpP-52	9	12754704	12954704	1	12854704
PNpP	qgPNpP-64	9	13432163	14258315	22	13532163; 13540865; 13546814; 13563976; 13569290; 13635347; 13640013; 13697385; 13723088; 13740185; 13765301; 13776384; 13781152; 13835618; 13895533; 13928482; 13938117; 14037992; 14071965; 14077317; 14119123; 14158315
PNpP	qgPNpP-65	9	14519553	14904403	7	14619553; 14636666; 14680453; 14734889; 14746540; 14750878; 14804403
PNpP	qgPNpP-66	9	14974926	15921055	12	15074926; 15088409; 15160846; 15243611; 15273366; 15302587; 15454289; 15473295; 15627994; 15691452; 15787653; 15821055
PNpP	qgPNpP-67	9	15943878	16495187	6	16043878; 16078134; 16180346; 16203705; 16314923; 16395187
PNpP	mgPNpP-53	9	16499375	16699375	1	16599375
PNpP	mgPNpP-54	9	16733181	16933181	1	16833181
PNpP	mgPNpP-55	9	17324870	17524870	1	17424870
PNpP	qgPNpP-68	9	17969093	18203946	2	18069093; 18103946
PNpP	mgPNpP-56	9	18323361	18523361	1	18423361
PNpP	qgPNpP-69	9	18888655	19538501	12	18988655; 19032848; 19060715; 19063520; 19117223; 19121971; 19142325; 19316331; 19324331; 19352771; 19391860; 19438501
PNpP	mgPNpP-57	9	21341475	21541475	1	21441475
PNpP	qgPNpP-70	9	22011648	22438729	10	22111648; 22177565; 22189269; 22196235; 22228712; 22232103; 22245905; 22260703; 22285727; 22338729
PNpP	mgPNpP-58	9	32984607	33184607	1	33084607
PNpP	mgPNpP-59	9	38251217	38451217	1	38351217
PNpP	mgPNpP-60	9	39881730	40081730	1	39981730
PNpP	qgPNpP-71	9	41931505	42317766	3	42031505; 42095053; 42217766
PNpP	mgPNpP-62	9	42813995	43013995	1	42913995
PNpP	mgPNpP-63	9	45171774	45371774	1	45271774
PNpP	qgPNpP-72	9	48034237	48328269	6	48134237; 48147942; 48161569; 48165869; 48174155; 48228269
PNpP	qgPNpP-73	9	48379618	48613674	4	48479618; 48501664; 48508706; 48513674
PNpP	qgPNpP-74	9	48615841	49931336	95	48715841; 48733279; 48740686; 48820773; 48913814; 48919442; 48925775; 48928833; 48936946; 48953976; 48965291; 48978748; 49009522; 49037815; 49068283; 49080354; 49092371; 49106786; 49112943; 49116652; 49119677; 49129772; 49159729; 49209766; 49232147; 49246139; 49248862; 49313667; 49327212; 49332848; 49337806; 49340981; 49348871; 49368690; 49374382; 49400715; 49405040; 49406963; 49418016; 49421689;…
PNpP	qgPNpP-75	9	50033876	50246126	2	50133876; 50146126
PNpP	qgPNpP-76	10	2965199	3172110	2	3065199; 3072110
PNpP	mgPNpP-64	10	7005294	7205294	1	7105294
PNpP	qgPNpP-77	10	14566113	14785298	2	14666113; 14685298
PNpP	mgPNpP-65	10	21339697	21539697	1	21439697
PNpP	qgPNpP-78	10	34906948	35686856	28	35006948; 35024734; 35033514; 35038394; 35047334; 35054194; 35064377; 35078441; 35120618; 35191484; 35279158; 35282405; 35311429; 35337623; 35347037; 35353029; 35410052; 35440736; 35444373; 35475346; 35490911; 35491372; 35498911; 35508298; 35516075; 35520472; 35538933; 35586856
PNpP	mgPNpP-66	10	36094055	36294055	1	36194055
PNpP	qgPNpP-79	10	36350801	36822067	3	36450801; 36557108; 36722067
PNpP	mgPNpP-67	10	37977608	38177608	1	38077608
PNpP	mgPNpP-68	10	39922128	40122128	1	40022128
PNpP	mgPNpP-69	10	41752895	41952895	1	41852895
PNpP	mgPNpP-70	10	42230258	42430258	1	42330258
PNpP	qgPNpP-80	10	42507024	42791399	3	42607024; 42668614; 42691399
PNpP	mgPNpP-71	10	43175348	43375348	1	43275348
PNpP	mgPNpP-72	10	44752177	44952177	1	44852177
PNpP	qgPNpP-81	10	45093350	45445540	32	45193350; 45262470; 45267444; 45276618; 45282549; 45285223; 45295453; 45295508; 45296053; 45296368; 45296750; 45298496; 45300820; 45301073; 45301819; 45301855; 45301913; 45302695; 45302866; 45303070; 45303135; 45303186; 45303725; 45304376; 45308872; 45312644; 45313080; 45315921; 45317221; 45322107; 45331299; 45345540
PNpP	qgPNpP-82	10	45803960	46070134	4	45903960; 45955658; 45969428; 45970134
PNpP	mgPNpP-73	11	8247858	8447858	1	8347858
PNpP	qgPNpP-83	11	8466929	8677410	2	8566929; 8577410
PNpP	mgPNpP-74	11	31638107	31838107	1	31738107
PNpP	qgPNpP-84	11	33558870	33766351	2	33658870; 33666351
PNpP	qgPNpP-85	12	400425	734811	7	500425; 565443; 574911; 580136; 592262; 599458; 634811
PNpP	qgPNpP-86	12	760958	1449228	19	860958; 890297; 897142; 944666; 964613; 1007131; 1011874; 1061767; 1075940; 1102598; 1110491; 1123100; 1137009; 1148005; 1162420; 1178627; 1190837; 1211284; 1349228
PNpP	qgPNpP-87	12	1959672	2503863	5	2059672; 2167006; 2214258; 2391836; 2403863
PNpP	qgPNpP-88	12	8912695	9213740	4	9012695; 9014989; 9077690; 9113740
PNpP	mgPNpP-75	12	14922517	15122517	1	15022517
PNpP	qgPNpP-89	12	34524063	34985717	13	34624063; 34700463; 34718187; 34726618; 34739238; 34759887; 34771090; 34779316; 34802511; 34806512; 34830615; 34880495; 34885717
PNpP	qgPNpP-90	13	28311695	29031026	7	28411695; 28583577; 28586210; 28673573; 28759751; 28766614; 28931026
PNpP	qgPNpP-91	13	29426604	29791655	5	29526604; 29569611; 29588541; 29630754; 29691655
PNpP	qgPNpP-92	13	30624364	31041262	5	30724364; 30750085; 30854281; 30915264; 30941262
PNpP	qgPNpP-93	13	31153044	31477008	4	31253044; 31269874; 31355909; 31377008
PNpP	mgPNpP-76	13	31628400	31828400	1	31728400
PNpP	qgPNpP-94	14	4217178	4454150	4	4317178; 4333324; 4336805; 4354150
PNpP	qgPNpP-95	14	6663016	6876806	2	6763016; 6776806
PNpP	mgPNpP-77	14	8404137	8604137	1	8504137
PNpP	mgPNpP-78	14	46847778	47047778	1	46947778
PNpP	qgPNpP-96	15	2948960	3213662	3	3048960; 3104271; 3113662
PNpP	mgPNpP-79	15	3756660	3956660	1	3856660
PNpP	mgPNpP-80	15	6267165	6467165	1	6367165
PNpP	mgPNpP-81	15	8695021	8895021	1	8795021
PNpP	mgPNpP-82	15	10987182	11187182	1	11087182
PNpP	qgPNpP-97	15	12063049	12417475	2	12163049; 12317475
PNpP	qgPNpP-98	16	3030820	3424009	7	3130820; 3203580; 3260654; 3271292; 3283717; 3304635; 3324009
PNpP	qgPNpP-99	16	3719775	4082875	7	3819775; 3826352; 3852285; 3856192; 3863867; 3950730; 3982875
PNpP	mgPNpP-83	16	4797996	4997996	1	4897996
PNpP	mgPNpP-84	16	7716153	7916153	1	7816153
PNpP	mgPNpP-85	16	8943896	9143896	1	9043896
PNpP	mgPNpP-86	16	12780391	12980391	1	12880391
PNpP	mgPNpP-87	16	13983380	14183380	1	14083380
PNpP	mgPNpP-88	16	20986384	21186384	1	21086384
PNpP	mgPNpP-89	16	21805912	22005912	1	21905912
PNpP	mgPNpP-90	17	8304715	8504715	1	8404715
PNpP	mgPNpP-91	17	12024396	12224396	1	12124396
PNpP	mgPNpP-92	17	22683302	22883302	1	22783302
PNpP	mgPNpP-93	18	13595149	13795149	1	13695149
PNpP	mgPNpP-94	18	34984801	35184801	1	35084801
PNpP	qgPNpP-100	18	48302559	48753807	6	48402559; 48487596; 48572588; 48622629; 48652585; 48653807
PNpP	mgPNpP-95	18	48802693	49002693	1	48902693
PNpP	qgPNpP-101	18	53904439	54163537	2	54004439; 54063537
PNpP	mgPNpP-96	19	39759758	39959758	1	39859758
PNpP	mgPNpP-97	19	40081832	40281832	1	40181832
PNpP	mgPNpP-98	19	47465073	47665073	1	47565073
PNpP	mgPNpP-99	20	4058337	4258337	1	4158337
PNpP	mgPNpP-100	20	4390139	4590139	1	4490139
PNpP	mgPNpP-101	20	5199946	5399946	1	5299946
PNpP	mgPNpP-102	20	6098257	6298257	1	6198257
PNpP	qgPNpP-102	20	7616313	7843866	3	7716313; 7726838; 7743866
PNpP	mgPNpP-103	20	8809741	9009741	1	8909741
PNpP	mgPNpP-104	20	9044258	9244258	1	9144258
PNpP	mgPNpP-105	20	10419378	10619378	1	10519378
PNpP	mgPNpP-106	20	20112069	20312069	1	20212069
PNpP	mgPNpP-107	20	21468656	21668656	1	21568656
PNpP	mgPNpP-108	20	24970305	25170305	1	25070305
PNpP	mgPNpP-109	20	28490246	28690246	1	28590246
PNpP	mgPNpP-110	20	32357554	32557554	1	32457554
PNpP	mgPNpP-111	20	32654298	32854298	1	32754298
PNpP	mgPNpP-112	20	33071928	33271928	1	33171928
PNpP	qgPNpP-103	20	33422212	33625504	2	33522212; 33525504
PNpP	mgPNpP-113	20	36640272	36840272	1	36740272
PNpP	qgPNpP-104	20	42806659	43046196	2	42906659; 42946196
PNpP	qgPNpP-105	20	47352947	47824489	11	47452947; 47510833; 47516635; 47537404; 47557583; 47633808; 47642446; 47652412; 47672605; 47686502; 47724489

## Sheet: Supplementary table 6. MLM-GNpP
Traits	QTLs	Chr	RegionStart	RegionEnd	n_sites	Pos
GNpP	mmGNpP-1	1	2292452	2492452	1	2392452
GNpP	qmGNpP-1	2	9660306	10085236	6	9760306; 9780789; 9813620; 9828426; 9967814; 9985236
GNpP	mmGNpP-2	2	37825933	38025933	1	37925933
GNpP	mmGNpP-3	2	38405174	38605174	1	38505174
GNpP	qmGNpP-2	2	40796516	41039131	3	40896516; 40916058; 40939131
GNpP	qmGNpP-3	5	1002941	1273314	2	1102941; 1173314
GNpP	qmGNpP-4	5	27827585	28574499	21	27927585; 27947406; 27954986; 28002162; 28008622; 28023037; 28081421; 28091977; 28117937; 28193498; 28210123; 28242681; 28244211; 28265925; 28276820; 28287126; 28361044; 28369125; 28392802; 28454789; 28474499
GNpP	qmGNpP-5	6	14263799	14477720	4	14363799; 14370663; 14372532; 14377720
GNpP	mmGNpP-4	9	49706437	49906437	1	49806437
GNpP	mmGNpP-5	10	7005294	7205294	1	7105294
GNpP	mmGNpP-6	15	3756660	3956660	1	3856660
GNpP	mmGNpP-7	16	8943896	9143896	1	9043896
GNpP	mmGNpP-8	18	34984801	35184801	1	35084801
GNpP	mmGNpP-9	20	4058337	4258337	1	4158337
GNpP	mmGNpP-10	20	4390139	4590139	1	4490139

## Sheet: Supplementary table 7. MLM-HGW
Traits	QTLs	Chr	RegionStart	RegionEnd	n_sites	Pos
HGW	mmHGW-1	3	11540679	11740679	1	11640679
HGW	mmHGW-2	3	39745167	39945167	1	39845167
HGW	mmHGW-3	5	4064489	4264489	1	4164489
HGW	mmHGW-4	6	14189027	14389027	1	14289027
HGW	qmHGW-1	8	47548011	47793187	2	47648011; 47693187
HGW	mmHGW-5	9	12951886	13151886	1	13051886
HGW	mmHGW-6	9	18624878	18824878	1	18724878
HGW	mmHGW-7	11	8477410	8677410	1	8577410
HGW	mmHGW-8	15	10855547	11055547	1	10955547

## Sheet: Supplementary table 8. MLM-PNpP
Traits	QTLs	Chr	RegionStart	RegionEnd	n_sites	Pos
PNpP	mmPNpP-1	1	2574798	2774798	1	2674798
PNpP	qmPNpP-1	2	9660306	10085236	6	9760306; 9780789; 9813620; 9828426; 9967814; 9985236
PNpP	qmPNpP-2	2	10820223	11470766	10	10920223; 10982063; 11051994; 11094234; 11134697; 11160017; 11251542; 11259851; 11357438; 11370766
PNpP	qmPNpP-3	2	11592030	11832363	3	11692030; 11704743; 11732363
PNpP	mmPNpP-2	2	37825933	38025933	1	37925933
PNpP	qmPNpP-4	2	40796516	41039131	3	40896516; 40916058; 40939131
PNpP	qmPNpP-5	5	1002941	1499278	5	1102941; 1173314; 1179830; 1280493; 1399278
PNpP	qmPNpP-6	5	27827585	29020488	27	27927585; 27947406; 27954986; 28002162; 28008622; 28023037; 28081421; 28091977; 28117937; 28193498; 28210123; 28242681; 28244211; 28265925; 28276820; 28287126; 28361044; 28369125; 28392802; 28454789; 28474499; 28621105; 28626316; 28738398; 28787440; 28811827; 28920488
PNpP	qmPNpP-7	6	14263799	14477720	4	14363799; 14370663; 14372532; 14377720
PNpP	mmPNpP-3	6	46703205	46903205	1	46803205
PNpP	qmPNpP-8	7	3188708	3435270	4	3288708; 3301251; 3303946; 3335270
PNpP	qmPNpP-9	8	14178922	14387898	2	14278922; 14287898
PNpP	qmPNpP-10	9	49466240	49931336	10	49566240; 49695178; 49708653; 49713862; 49729236; 49797800; 49802463; 49806437; 49825109; 49831336
PNpP	mmPNpP-4	10	7005294	7205294	1	7105294
PNpP	qmPNpP-11	10	14566113	14785298	2	14666113; 14685298
PNpP	mmPNpP-5	10	21339697	21539697	1	21439697
PNpP	qmPNpP-12	10	23952027	24243408	2	24052027; 24143408
PNpP	qmPNpP-13	10	34906948	35638933	27	35006948; 35024734; 35033514; 35038394; 35047334; 35054194; 35064377; 35078441; 35120618; 35191484; 35279158; 35282405; 35311429; 35337623; 35347037; 35353029; 35410052; 35440736; 35444373; 35475346; 35490911; 35491372; 35498911; 35508298; 35516075; 35520472; 35538933
PNpP	qmPNpP-14	10	45803960	46070134	4	45903960; 45955658; 45969428; 45970134
PNpP	mmPNpP-6	11	8247858	8447858	1	8347858
PNpP	mmPNpP-7	11	31638107	31838107	1	31738107
PNpP	mmPNpP-8	12	14922517	15122517	1	15022517
PNpP	mmPNpP-9	15	3756660	3956660	1	3856660
PNpP	mmPNpP-10	16	8943896	9143896	1	9043896
PNpP	mmPNpP-11	18	34984801	35184801	1	35084801
PNpP	mmPNpP-12	20	4058337	4258337	1	4158337
PNpP	mmPNpP-13	20	4390139	4590139	1	4490139
PNpP	mmPNpP-14	20	21468656	21668656	1	21568656
